# Supplementary material for: Transcriptional Regulation of Rod Photoreceptor Homeostasis Revealed by In Vivo NRL Targetome Analysis
Source: PLoS Genet. 2012 Apr 12;8(4):e1002649. doi: 10.1371/journal.pgen.1002649 (PMC3325202; doi:10.1371/journal.pgen.1002649)
Supplement: Table S2 — TF enrichment analysis of NRL ChIP–Seq peaks associated with altered genes (Nrl-ko vs. wt photoreceptors). Genomatix software was used to perform an unbiased analysis of sequences +500 bp from the NRL ChIP–Seq peak center for over-represented TFs. The commonly enriched TFs in Illumina and ABI data are shown. The number of input sequences with match, matches in input from ABI data were shown. The enriched TFs are ranked by Z scores, and TFs in gray are not significantly enriched (Z score<2). Down in Nrl-ko: ChIP–Seq peaks associated with genes down-regulated in Nrl-ko mouse photoreceptors (mRNA level decreased>1.5 fold in Affymetrix analysis). Up in Nrl-ko: ChIP–Seq peaks associated with genes up-regulated in Nrl-ko mouse photoreceptors (mRNA level increased>1.5 fold in Affymetrix analysis). Nrl-ko: Nrl knock out mice. wt: wild type mice. (XLSX) [file pgen.1002649.s007.xlsx]

## Sheet: Sheet1
Table S2. TF enrichment analysis of NRL ChIP-Seq peaks associated with altered genes (Nrl-ko vs. wt photoreceptors)
			Down in Nrl-ko					Up in Nrl-ko
TF family	TF family full name	Representative TF	No. of input seq with match	No. of matches in input	No. of expected match	Z score	Rank	No. of input seq with match	No. of matches in input	No. of expected match	Z score	Rank
V$BCDF	Bicoid-like homeodomain transcription factors	Crx, Otx2	607	1525	1095.16	13	1	180	485	351.89	7.1	10
V$GUCE	GTF2IRDI upstream control element	Gtf2ird1, Gtf2i	74	75	29.32	8.7	3	23	23	9.06	4.5	15
V$EREF	Estrogen response elements	Esrra, Esrrb	467	928	756.04	6.2	5	152	296	242.92	3.4	20
V$AP1R	MAF and AP1 related factors	Bach2, Nrl	661	1988	1738.41	6	7	207	626	558.57	2.8	26
V$RXRF	RXR heterodimer binding sites	Rxra, Rxrb	708	2766	2470.57	5.9	8	226	855	793.82	2.2	36
V$MZF1	Myeloid zinc finger 1 factors	Mzf1	562	1268	1085.73	5.5	11	190	473	348.86	6.6	11
V$RORA	v-ERB and RAR-related orphan receptor alpha	Rora, Rorb	550	1124	958.77	5.3	12	173	326	308.06	1	63
V$NR2F	Nuclear receptor subfamily 2 factors	Nr2e3, Nr2f1	701	2667	2421.42	5	15	229	814	778.02	1.3	60
V$PERO	Peroxisome proliferator-activated receptor	Rxra, Pparg	596	1422	1265.14	4.4	18	184	387	406.5	-1	106
V$FXRE	Farnesoid X - activated receptor response elements	Rxra, Rxrb	241	323	254.27	4.3	20	54	71	81.7	-1.2	113
V$SF1F	Vertebrate steroidogenic factor	Sp1, Sp3	410	622	525.05	4.2	21	117	174	168.7	0.4	78
V$NBRE	NGFI-B response elements, nur subfamily of nuclear factors	Nr4a1, Nr4a3	298	375	302.31	4.2	22	72	97	97.13	-0.1	88
V$SMAD	Vertebrate SMAD family of transcription factors	Smad3, Smad4	416	714	632.07	3.2	28	140	213	203.09	0.7	72
V$PLAG	Pleomorphic adenoma gene	Plag1, Plagl1	342	669	603.68	2.6	30	121	300	193.97	7.6	8
V$CAAT	CCAAT binding factors	Nfya, Nfyb	620	1469	1378.58	2.4	34	203	480	442.95	1.7	48
V$MYOD	Myoblast determining factors	Ascl3, Tcf4	465	997	928.92	2.2	38	152	379	298.47	4.6	13
V$HOXH	HOX - MEIS1 heterodimers	Meis1, Hoxa9	478	843	781.24	2.2	39	129	214	251.02	-2.4	137
V$GCNR	Germ cell nuclear receptors	Nr6a1	90	94	75.87	2	40	26	27	24.38	0.4	77
V$SNAP	snRNA-activating protein complex	Snapc4	492	923	863.72	2	41	133	240	277.52	-2.3	135
V$CSEN	Calsenilin, presenilin binding protein, EF hand factors	Kcnip3, Kcnip2	222	275	243.69	2	43	89	111	78.3	3.6	19
V$ZF5F	ZF5 POZ domain zinc finger	Zfp161	210	662	614.09	1.9	46	70	305	197.31	7.6	7
O$TF3A	General transcription factor IIIA, GTF3A	Gtf3a	1	1	0.79	0.2	83	2	2	0.13	3.9	16
Genomatix software was used to perform an unbiased analysis of sequences +500 bp from the NRL ChIP-Seq peak center for over-represented TFs. The commonly enriched TFs in Illumina and ABI data are shown. The number of input sequences with match, matches in input from ABI data were shown. The enriched TFs are ranked by Z scores, and TFs in gray are not significantly enriched (Z score < 2). Down in …
